# Supplementary material for: Distribution of Elements in Durum Wheat Seed and Milling Products: Discrimination between Cultivation Methods through Multivariate Data Analysis
Source: Foods. 2024 Jun 18;13(12):1924. doi: 10.3390/foods13121924 (PMC11203146; doi:10.3390/foods13121924)
Supplement: Supplementary file 1 [file foods-13-01924-s001.zip]

Archive with 1 entries (1 files):
- foods-3032751-supplementary.pdf
